# Supplementary material for: Acupuncture Treatment for Hip Pain: A Systematic Review and Meta-Analysis
Source: Healthcare (Basel). 2023 Jun 1;11(11):1624. doi: 10.3390/healthcare11111624 (PMC10252336; doi:10.3390/healthcare11111624)
Supplement: Supplementary file 1 [file healthcare-11-01624-s001.zip]

Archive with 1 entries (1 files):
- healthcare-2358819-supplementary.pdf
